# Supplementary material for: iTRAQ-Based Proteomics Analysis of Response to Solanum tuberosum Leaves Treated with the Plant Phytotoxin Thaxtomin A
Source: Int J Mol Sci. 2021 Nov 7;22(21):12036. doi: 10.3390/ijms222112036 (PMC8585116; doi:10.3390/ijms222112036)
Supplement: Supplementary file 1 [file ijms-22-12036-s001.zip]

Archive with 5 entries (4 files):
- ijms-1405429-supplementary/
- ijms-1405429-supplementary/Figure S1 Protein interaction network.pdf
- ijms-1405429-supplementary/Table S1. GO enrichment analysis of DEPs.pdf
- ijms-1405429-supplementary/Table S2. KEGG enrichment analysis of DEPs.pdf
- ijms-1405429-supplementary/Table S3. Primers used in qRT-PCR.pdf
